# Supplementary material for: Diabetes Risk Perception in Women with a Recent History of Gestational Diabetes Mellitus: A Secondary Analysis from a Belgian Randomized Controlled Trial (MELINDA Study)
Source: J Clin Med. 2025 Jul 15;14(14):4998. doi: 10.3390/jcm14144998 (PMC12294926; doi:10.3390/jcm14144998)
Supplement: Supplementary file 1 [file jcm-14-04998-s001.zip]

Archive with 1 entries (1 files):
- jcm-3707130-supplementary.pdf
